# Supplementary material for: CdSe/ZnS Core-Shell-Type Quantum Dot Nanoparticles Disrupt the Cellular Homeostasis in Cellular Blood–Brain Barrier Models
Source: Int J Mol Sci. 2021 Jan 22;22(3):1068. doi: 10.3390/ijms22031068 (PMC7866238; doi:10.3390/ijms22031068)
Supplement: Supplementary file 1 [file ijms-22-01068-s001.zip]

Archive with 3 entries (2 files):
- Supp. Data_ZIP/
- Supp. Data_ZIP/S 1.tif
- Supp. Data_ZIP/Table S1_primer sequenceKDKania_IJMS.doc
